# Supplementary material for: Epigenetic Inactivation of RIPK3-Dependent Necroptosis Augments Cisplatin Chemoresistance in Human Osteosarcoma
Source: Int J Mol Sci. 2025 Apr 18;26(8):3863. doi: 10.3390/ijms26083863 (PMC12027565; doi:10.3390/ijms26083863)
Supplement: Supplementary file 1 [file ijms-26-03863-s001.zip]

Archive with 1 entries (1 files):
- ijms-3502998-supplementary.pdf
